# Supplementary material for: Additional Evidence Fails to Associate Variation in KCNE4 With Equine Anhidrosis
Source: Anim Genet. 2026 Apr 26;57:e70109. doi: 10.1002/age.70109 (PMC13110899; doi:10.1002/age.70109)
Supplement: Supplementary file 3 — Table S1: Age, sex, breed, phenotype and genotype of horses included. The amount of sweat produced at each dilution (mg/L) is given for the 20 Thoroughbreds. GWA SNV: NC_009149.3:g.11665141C>T, Putative risk locus: NC_009149.3:g.11813731A>G. G = gelding, M = mare. [file AGE-57-0-s001.xlsx]

## Sheet: Sheet1
Supplementary Table 1. Age, sex, breed, phenotype and genotype of horses included. The amount of sweat produced at each dilution (mg/L) is given for the 20 Thoroughbreds. GWA SNV: NC_009149.3:g.11665141C>T, Putative risk locus: NC_009149.3:g.11813731A>G. G=gelding, M=mare.
Age	Sex	Breed	Classification Method	QITST Score	Phenotype	GWA SNV	Proposed Risk Locus	0.1 mg/L	1 mg/L	10 mg/L	100 mg/L	1000 mg/L	Total
3	G	TB	QITST	0	Free	CT	AG	0.214	0.234	0.298	0.387	0.564	1.697
7	G	TB	QITST	0	Free	CT	AG	0.074	0.085	0.222	0.311	0.466	1.158
9	G	TB	QITST	0	Free	CT	AG	0.046	0.098	0.331	0.366	0.459	1.3
10	G	TB	QITST	0	Free	CC	AA	0.097	0.133	0.144	0.217	0.456	1.047
10	M	TB	QITST	0	Free	CT	AG	0.228	0.625	1.088	1.021	1.616	4.578
10	M	TB	QITST	0	Free	TT	GG	0.396	0.318	0.59	0.651	0.388	2.343
13	M	TB	QITST	0	Free	CT	AG	0.02	0.069	0.179	0.377	1.048	1.693
14	G	TB	QITST	0	Free	CC	AG	0.087	0.195	0.243	0.24	0.653	1.418
14	G	TB	QITST	0	Free	TT	GG	0.063	0.376	0.769	0.532	0.89	2.63
3	G	TB	QITST	1	Free	CT	AG	0.031	0.059	0.13	0.141	0.467	0.828
7	G	TB	QITST	1	Free	CT	AG	0.066	0.096	0.143	0.121	0.358	0.784
3	G	TB	QITST	2	Partial Anhidrosis	CC	AA	0.035	0.058	0.083	0.124	0.527	0.827
3	G	TB	QITST	2	Partial Anhidrosis	CT	GG	0.036	0.055	0.056	0.197	0.59	0.934
4	G	TB	QITST	2	Partial Anhidrosis	CC	AA	0.053	0.062	0.02	0.085	0.302	0.522
8	G	TB	QITST	2	Partial Anhidrosis	TT	GG	0.017	0.051	0.123	0.319	0.342	0.852
3	G	TB	QITST	3	Partial Anhidrosis	CC	AA	0.037	0.055	0.058	0.142	0.295	0.587
3	G	TB	QITST	3	Partial Anhidrosis	CT	AG	0.074	0.074	0.068	0.093	0.14	0.449
7	M	TB	QITST	3	Partial Anhidrosis	TT	GG	0.009	0.029	0.091	0.362	0.512	1.003
3	G	TB	QITST	4	Complete Anhidrosis	CC	GG	0.012	0.019	0.005	0.098	0.694	0.828
7	G	TB	QITST	5	Complete Anhidrosis	TT	GG	0	0.017	0.017	0.036	0.053	0.123
4	G	Quarter Horse	Clinical	N/A	Anhidrosis	CT	AA	N/A	N/A	N/A	N/A	N/A	N/A
8	G	Clydesdale	Clinical	N/A	Anhidrosis	CC	AG	N/A	N/A	N/A	N/A	N/A	N/A
18	G	Wamblood	Clinical	N/A	Anhidrosis	TT	GG	N/A	N/A	N/A	N/A	N/A	N/A
8	M	Quarter Horse	Clinical	N/A	Anhidrosis	CT	GG	N/A	N/A	N/A	N/A	N/A	N/A
