# Supplementary material for: Additional Evidence Fails to Associate Variation in KCNE4 With Equine Anhidrosis
Source: Anim Genet. 2026 Apr 26;57:e70109. doi: 10.1002/age.70109 (PMC13110899; doi:10.1002/age.70109)
Supplement: Supplementary file 4 — Table S2: Information provided on four variants of focus in Patterson Rosa et al. (2021) including the GWA SNV and three variants in KCNE4. Given are genomic coordinates and annotation for several recent assemblies/annotations of the horse genome. The reference variant varies by annotation as does the consequence of the KCNE4 variants. [file AGE-57-0-s006.xlsx]

## Sheet: Sheet2
Supplementary Table 2. Information provided on four variants of focus in Patterson Rosa et al. (2021) including the GWA SNV and three variants in KCNE4. Given are genomic coordinates and annotation for several recent assemblies/annotations of the horse genome. The reference variant varies by annotation as does the consequence of the KCNE4 variants.
		Loci Reported in Patterson Rosa et al. (2021)
		AX-103822151 (rs68656009)	rs68643107	rs68643109	rs1151561929
Information given in Patterson Rosa et al. (2021)	Genomic Coordinate	6:11896273 (EquCab2); alleles not given	NC_009149.3:g.11813106G>A	NC_009149.3:g.11813731A>G	NC_009149.3:g.11814204A>C, p.Asn156His
	Description	670K array marker signifcantly associated with owner-reported anhidrosis	Synonomous variant in KCNE4	Putative risk locus; amino acid change not given. Protein modelling was based upon a change in the 10th amino acid of KCNE4.	Missense variant in KCNE4 identified by whole-genome sequencing. Ruled out due to no predicted change in protein structure.
EquCab2 NCBI RefSeq GCF_000002305.2	Chromosome	NC_009149.2	NC_009149.2	NC_009149.2	NC_009149.2
	Coordinate	11896273	12044208	12044833	12045306
	Reference Allele	T	A	G	A
	Alternative Allele	C	G	A	C
	Annotation (transcript)	XM_001915521.4:c-34873T>C	XM_014740309.1:c.66A>G	XM_014740309.1:c.113G>A	XM_014740309.1:c.586A>C
	Annotation (protein)	N/A (intergenic)	XP_014595795.2:p.Gly22=	XP_014595795.2:p.Ser38Asn	XP_014595795.2:p.Asn196His
EquCab3 NCBI RefSeqGCF_002863925.1	Chromosome	NC_009149.3	NC_009149.3	NC_009149.3	NC_009149.3
	Coordinate	11665141	11813106	11813731	11814204
	Reference Allele	C	G	A	C
	Alternative Allele	T	A	G	A
	Annotation (transcript)	XM_023642422.1:c.-99+5395C>T	XM_023642424.1:c.66G>A	XM_023642424.1:c.146A>G	XM_023642424.1:c.619C>A
	Annotation (protein)	N/A (intronic, ACSL3)	XP_02348192.1:p.Gly22=	XP_02348192.1:p.Asn49Ser	XP_02348192.1:p.His207Asn
EquCab3 Ensembl GCA_002863925.1	Chromosome	NC_009149.3	NC_009149.3	NC_009149.3	NC_009149.3
	Coordinate	11665141	11813106	11813731	11814204
	Reference Allele	C	G	A	C
	Alternative Allele	T	A	G	A
	Annotation (transcript)	ENSECAT00000011605.4:c.-99+5395C>T	ENSECAT00000082970.1:c.-92G>A	ENSECAT00000082970.1:c.-8A>G	ENSECAT00000082970.1:c.466C>A
	Annotation (protein)	N/A (intronic, ACSL3)	N/A (5' UTR, KCNE4)	N/A (5' UTR, KCNE4)	ENSECAP00000080681.1:p.His156Asn
Thoroughbred T2T GCF_041296265.1	Chromosome	NC_091689.1	NC_091689.1	NC_091689.1	NC_091689.1
	Coordinate	11901471	12049417	12050042	12050515
	Reference Allele	C	A	G	A
	Alternative Allele	T	G	A	C
	Annotation (transcript)	XM_023642422.2:c.-99+5396C>T	XM_070269339.1:c.-92A>G	XM_070269339.1:c.-8G>A	XM_070269339.1:c.466A>C
	Annotation (protein)	N/A (intronic, ACSL3)	N/A (5' UTR, KCNE4)	N/A (5' UTR, KCNE4)	XP_070125440.1:p.Asn156His
