# Supplementary material for: Additional Evidence Fails to Associate Variation in KCNE4 With Equine Anhidrosis
Source: Anim Genet. 2026 Apr 26;57:e70109. doi: 10.1002/age.70109 (PMC13110899; doi:10.1002/age.70109)
Supplement: Supplementary file 5 — Table S3: Fisher's Exact Tests of phenotype and genotype based upon QITST testing of 20 Thoroughbreds for the GWA locus (NC_009149.3:g.11665141C>T). Allelic tests (C vs. T) and a dominance model (CC vs. CT and TT) were performed with anhidrosis being classified either into three categories (free, partial anhidrosis, complete anhidrosis) or as a binary trait (free vs. partial/complete anhidrosis). [file AGE-57-0-s003.xlsx]

## Sheet: Sheet1
Supplementary Table 3. Fisher's Exact Tests of phenotype and genotype based upon QITST testing of 20 Thoroughbreds for the GWA locus (NC_009149.3:g.11665141C>T). Allelic tests (C vs T) and a dominance model (CC vs CT and TT) were performed with anhidrosis being classified either into three categories (free, partial anhidrosis, complete anhidrosis) or as a binary trait (free vs partial/complete an…
Test	Phenotypic Categories	P-value
Allelic	2	0.76
Allelic	3	0.9
Dominant	2	0.34
Dominant	3	0.35
