# Supplementary material for: Additional Evidence Fails to Associate Variation in KCNE4 With Equine Anhidrosis
Source: Anim Genet. 2026 Apr 26;57:e70109. doi: 10.1002/age.70109 (PMC13110899; doi:10.1002/age.70109)
Supplement: Supplementary file 6 — Table S4: Frequency of each haplotype and linkage disequilibrium (r2) calculated from phased haplotypes considering: (A) the GWA SNP locus (AX‐103822151) and the putative risk locus (NC_009149.3:g.11813731A>G) for all horses, only Thoroughbreds, and only stock horses. The same information is given in (B), which considers LD between the GWA locus and the other missense locus of KCNE4 (NC_009149.3:g.11814204C>A), and (C), which evalutes the haplotype frequencies and linkage disequilibrium between the two putative missense loci in KCNE4. [file AGE-57-0-s005.xlsx]

## Sheet: Sheet1
Supplementary Table 4. Frequency of each haplotype and linkage disequilibrium (r2) calculated from phased haplotypes considering: A) the GWA SNP locus (AX-103822151) and the putative risk locus (NC_009149.3:g.11813731A>G) for all horses, only Thoroughbreds, and only stock horses. The same information is given in B), which considers LD between the GWA locus and the other missense locus of KCNE4 (N…
A	AX-103822151 & NC_009149.3:g.11813731A>G					B	AX-103822151 & NC_009149.3:g.11814204C>A					C	NC_009149.3:g.11813731A>G & NC_009149.3:g.11814204C>A
	Haplotype	Frequency	Linkage Disequilibrium				Haplotype	Frequency	Linkage Disequilibrium				Haplotype	Frequency	Linkage Disequilibrium
All Horses (N=879)	CA	0.277592	r2	0.188		All Horses (N=879)	CA	0.2068	r2	0.195		All Horses (N=879)	AC	0.346711	r2	0.91
	TG	0.434225					TA	0.43534					GA	0.632107
	CG	0.20903					TC	0.0780379					GC	0.0111483
	TA	0.0791527					CC	0.279822					AA	0.0100334
Thoroughbred (N=369)	CA	0.410569	r2	0.582479		Thoroughbred (N=369)	CA	0.098916	r2	0.577		Thoroughbred (N=369)	AC	0.432249	r2	0.973
	TG	0.466125					TA	0.463415					GA	0.560976
	CG	0.100271					TC	0.0257453					GC	0.00542005
	TA	0.0230352					CC	0.411924					AA	0.00135501
Stock Horses (N=97)	CA	0.237113	r2	0.0633636		Stock Horses (N=97)	CA	0.257732	r2	0.074		Stock Horses (N=97)	AC	0.350515	r2	0.956
	TG	0.381443	r2	0.0633636			TA	0.381443	r2	0.0633636			GA	0.639175	r2
	CG	0.268041	r2	0.0633636			TC	0.113402	r2	0.0633636			GC	0.0103093	r2
	TA	0.113402	r2	0.0633636			CC	0.247423	r2	0.0633636			AA	0	r2
